# Supplementary material for: Genome-Wide Identification and Expression Analyses of the bZIP Transcription Factor Genes in moso bamboo (Phyllostachys edulis)
Source: Int J Mol Sci. 2019 May 5;20(9):2203. doi: 10.3390/ijms20092203 (PMC6539497; doi:10.3390/ijms20092203)
Supplement: Supplementary file 1 [file ijms-20-02203-s001.zip]

Archive with 7 entries (6 files):
- Supplementary/
- Supplementary/Figure S1.tif
- Supplementary/Table S1.docx
- Supplementary/Table S2.docx
- Supplementary/Table S3.docx
- Supplementary/Table S4.xlsx
- Supplementary/Table S5.docx
