# Supplementary material for: Genome-Wide Identification and Expression Analyses of the bZIP Transcription Factor Genes in moso bamboo (Phyllostachys edulis)
Source: Int J Mol Sci. 2019 May 5;20(9):2203. doi: 10.3390/ijms20092203 (PMC6539497; doi:10.3390/ijms20092203)
Supplement: Supplementary file 1 [file ijms-20-02203-s001.zip › Supplementary/Table S4.xlsx]

## Sheet: Sheet1
Supplementary Table S4. Predicted cis-acting elements in the promoter regions of PhebZIPs
Type	cis-element	function	PhebZIP1	PhebZIP2	PhebZIP3	PhebZIP4	PhebZIP5	PhebZIP6	PhebZIP7	PhebZIP8	PhebZIP9	PhebZIP10	PhebZIP11	PhebZIP12	PhebZIP13	PhebZIP14	PhebZIP15	PhebZIP16	PhebZIP17	PhebZIP18	PhebZIP19	PhebZIP20	PhebZIP21	PhebZIP22	PhebZIP23	PhebZIP24	PhebZIP25	PhebZIP26	PhebZIP27	PhebZIP28	PhebZIP29	PhebZIP30	PhebZIP31	PhebZIP32	PhebZIP33	PhebZIP34	PhebZIP35	PhebZIP36	PhebZIP37	PhebZIP38	PhebZIP39	PhebZIP40	PhebZIP41	PhebZIP42	PhebZIP43	PhebZIP44	PhebZIP45	PhebZIP46	PhebZIP47
Gibberellin responsive	GARE-motif	cis-acting element involved in gibberellin-responsiveness								3				1											1				1	1				3		2							2	1	1	2
Gibberellin responsive	P-box	cis-acting element involved in gibberellin-responsiveness					3			2	1		1	1			1			1		1					1						2			1	1	1		1				2		3			1
Gibberellin responsive	TATC-box	cis-acting element involved in gibberellin-responsiveness				1													1					1			1		1	1
Abscisic acid responsive	ABRE	cis-acting element involved in the abscisic acid responsiveness	14	4	2	13	2	5	6	1	3	2	5		5	7	3	9	1	3	8	3	7	1	3	6	4	6	3	3	2	3	5	5	2	1	3	6	2	4	5	2	5		3	1	2	3	3
MeJA stress	CGTCA-motif	cis-acting regulatory element involved in the MeJA-responsiveness	3	1	1	4	1	2	2		5	3	2	2	4	1	1	1	4		2	4	6	1		2	2	5	5	5	1	2	4	2	1	1	3	3	1	1	3	4	2		4	2	2	2	3
[truncated: 107 more columns]
